# Supplementary material for: Outpatient Antibiotic Prescribing Patterns in Children among Primary Healthcare Institutions in China: A Nationwide Retrospective Study, 2017–2019
Source: Antibiotics (Basel). 2024 Jan 10;13(1):70. doi: 10.3390/antibiotics13010070 (PMC10812453; doi:10.3390/antibiotics13010070)
Supplement: Supplementary file 1 [file antibiotics-13-00070-s001.zip]

Archive with 1 entries (1 files):
- antibiotics-2752348-supplementary.pdf
